# Supplementary material for: In situ reprogramming of gut bacteria by oral delivery
Source: Nat Commun. 2020 Oct 6;11:5030. doi: 10.1038/s41467-020-18614-2 (PMC7538559; doi:10.1038/s41467-020-18614-2)
Supplement: Supplementary file 3 — Source Data [file 41467_2020_18614_MOESM3_ESM.xlsx]

## Sheet: Fig 2b
Figure 2b
Time (h)	Buffer			λ::dCas9			λ::dCas9rfp
0	4573	26355	32817	4810	22242	35703	4358	24803	35312
0.083	5604	25550	31041	5407	21727	34664	5611	23642	34045
0.167	4286	24492	29127	5049	20468	32393	4572	22444	32133
0.25	4487	22911	28361	5301	18951	30315	4587	21500	30370
0.333	4732	20674	24734	5111	17123	26754	5162	19428	26674
0.417	4579	18725	22799	4964	16481	24910	5237	17815	25703
0.5	4093	17765	20928	4901	15628	22516	4683	16752	22792
0.583	4200	16578	19470	5054	15831	21006	4772	16364	20933
0.667	3931	14872	17578	4715	14164	18963	4403	14704	18783
0.75	3684	14367	15968	4457	13373	17000	4249	14229	17247
0.833	3627	13182	14430	4096	12782	15742	4152	13519	15362
0.917	3533	11779	13220	4383	11347	14928	4215	11848	14715
1	3390	11164	12240	3996	11126	12926	3905	11866	13358
1.083	3131	10138	11348	3872	10253	12112	3770	11081	12468
1.167	3044	9026	10303	3779	9590	11255	3793	10086	11695
1.25	2780	8405	9309	3716	8826	10008	3430	9337	10419
1.333	2674	7804	8816	3872	8240	9440	3725	8523	9497
1.417	2674	7027	7878	4102	7351	8580	4060	7888	8965
1.5	2362	6917	7496	4441	7230	8117	4172	7522	8664
1.583	2300	6247	6761	4631	6915	7640	4371	7249	7968
1.667	2181	5437	6095	4755	6367	7193	4333	6730	7310
1.75	2316	5074	5671	4650	6282	6850	4479	6340	7216
1.833	2444	4757	5464	5181	5966	6860	4873	6331	7304
1.917	2524	4285	4862	5249	5986	6722	4949	6006	6874
2	2544	4035	4471	5152	6026	6704	4998	5998	6840
2.083	2497	3779	4196	4899	5978	6583	4877	6053	7023
2.167	2533	3354	3777	5180	5920	6629	4675	5990	6754
2.25	2593	3269	3769	5033	6082	6659	4805	6192	6990
2.333	2567	3245	3864	4966	5842	6722	4597	6075	6929
2.417	2628	3394	3776	5112	6087	6605	4768	5847	6799
2.5	2614	3484	3899	5108	6177	6643	4621	6002	6714
2.583	2617	3570	4029	5218	6093	6673	4642	6083	6773
2.667	2625	3682	4027	4995	6279	6807	4601	6229	6714
2.75	2593	3687	4056	5106	6201	6836	4508	6019	6729
2.833	2598	3728	4157	5153	6271	6877	4585	6195	6718
2.917	2588	3742	4113	5317	6860	7182	4638	6098	7017
3	2668	3642	3972	5620	6358	7415	4731	6037	6876
3.083	2685	3749	3907	5561	6754	7677	4729	6163	7113
3.167	2733	3613	3906	6029	6680	7576	4763	6100	6972
3.25	2831	3599	3766	6128	6914	8138	4792	6456	7442
3.333	2870	3554	3788	6405	6857	8415	4837	6193	7384
3.417	2940	3657	3820	6792	7353	8845	4848	6311	8021
3.5	3046	3638	3709	6913	7658	9150	5177	6525	8179
3.583	3181	3629	3723	7038	7895	9423	5413	6523	8292
3.667	3228	3555	3624	7337	8048	9633	5317	6619	8451
3.75	3352	3634	3733	7428	8224	10024	5243	6857	8498
3.833	3446	3681	3866	7630	8662	10140	5229	7104	8717
3.917	3501	3814	3705	7921	9245	10149	5579	7634	8514
4	3666	3765	3880	8075	9413	10256	5633	7488	8581
4.083	3670	3862	3891	8084	9534	10635	5792	7679	9112
4.167	3787	3941	3949	8221	9855	10712	5443	7829	8927
4.25	3918	4065	4020	8330	9994	10904	5575	7988	9084
4.333	4000	4084	4030	8564	10207	11028	5555	8178	8950
4.417	4105	4228	4182	8583	9986	11394	5385	7947	9141
4.5	4219	4277	4193	8241	10351	11407	5328	7945	9062
4.583	4340	4386	4299	8562	10503	11610	5604	8000	9041
4.667	4507	4473	4335	8650	10392	11456	5407	7758	9004
4.75	4716	4523	4375	8761	10523	11754	5529	8008	8894
4.833	4922	4679	4513	8792	10676	11903	5337	7843	9097
4.917	5080	4712	4608	8930	10832	11876	5570	7952	9121
5	5315	4802	4666	8692	10517	11815	5152	7982	9156
5.083	5534	4914	4747	9042	10858	11775	5403	7709	8731
5.167	5722	4978	4849	9119	10658	11957	5316	7915	9091
5.25	5829	5087	4873	8856	10739	11768	5176	7687	8481
5.333	6090	5185	5031	8811	10729	12096	5115	7655	8946
5.417	6253	5282	5064	8813	10945	11771	5146	7817	8769
5.5	6416	5393	5216	8940	10743	11843	5075	7715	8782
5.583	6686	5529	5344	9063	11039	11702	5102	7610	8630
5.667	6820	5616	5484	8723	10855	11835	5000	7517	8551
5.75	6960	5824	5718	8945	11034	11928	5034	7393	8419
5.833	7180	5960	5902	9145	10790	11897	4997	7319	8344
5.917	7529	6189	6000	9073	10938	11714	4950	7268	8247
6	7791	6315	6268	8938	10785	11721	4802	7377	8493
6.083	8098	6610	6377	9049	11116	11867	4727	7349	8239
6.167	8507	6766	6568	9124	10950	11787	4870	7292	8319
6.25	8924	6955	6748	8862	10872	11907	4716	7247	8321
6.333	9429	7109	6872	9000	10809	11807	4781	6983	7977
6.417	9903	7362	7057	9038	10682	11744	4606	7128	8127
6.5	10371	7501	7193	9093	11037	11469	4787	6931	7593
6.583	10865	7646	7365	9255	10852	11585	4690	6933	7973
6.667	11339	7843	7694	9234	10695	11668	4687	7043	7759
6.75	11736	8037	7719	9047	10917	11736	4458	6929	7895
6.833	12184	8099	8070	9035	10697	11823	4676	6652	7985
6.917	12591	8334	8382	9229	10598	11519	4514	6751	7745
7	12931	8503	8700	9125	10682	11638	4240	6672	7730
7.083	13302	8964	9042	8953	10828	11648	4441	6799	7610
7.167	13683	9046	9533	9041	10802	11549	4282	6529	7545
7.25	13997	9496	9934	9022	10903	11693	4318	6612	7569
7.333	14311	9808	10322	9178	10807	11464	4437	6580	7438
7.417	14611	10165	10819	9090	10771	11568	4318	6357	7433
7.5	14862	10559	11240	9102	10663	11520	4108	6321	7206
7.583	15203	11050	11691	9028	10723	11648	4260	6404	7240
7.667	15374	11287	12174	9101	10846	11564	3991	6423	7274
7.75	15638	11687	12524	9067	10738	11520	3965	6150	7298
7.833	16028	12100	12869	9100	10718	11468	4042	6170	6919
7.917	16145	12555	13232	9345	10904	11352	3973	6297	6971
8	16420	12918	13658	9182	10677	11498	3932	6080	6814
8.083	16685	13276	14019	9136	10673	11384	3802	5923	6872
8.167	16879	13658	14318	9043	10869	11172	3811	6114	6775
8.25	17070	13976	14574	9247	10569	11408	3916	5860	6781
8.333	17192	14203	14894	9011	10660	11248	3715	5891	6689
8.417	17472	14474	15176	8966	10786	11251	3584	5862	6724
8.5	17641	14786	15444	9097	10680	11323	3726	5788	6600
8.583	17828	14979	15717	8934	10745	11125	3600	5852	6490
8.667	17922	15339	15987	8944	10954	11028	3581	5794	6307
8.75	18219	15545	16176	8889	10852	11124	3492	5719	6374
8.833	18347	15824	16372	9087	10788	11009	3427	5690	6152
8.917	18530	16015	16627	9022	10729	10995	3393	5542	6085
9	18663	16243	16943	8924	10733	10969	3396	5552	6057
9.083	18843	16339	16988	8951	10538	11000	3426	5378	5929
9.167	19070	16835	17379	8989	10498	10932	3327	5562	5997
9.25	19207	17050	17474	8913	10672	10678	3414	5268	5773
9.333	19327	17121	17658	8902	10650	10795	3210	5371	5529
9.417	19501	17189	17892	8917	10604	10795	3144	5145	5652
9.5	19546	17607	18016	8942	10777	10880	3087	5182	5578
9.583	19734	17683	18243	9002	10707	10658	3179	5171	5447
9.667	19941	17951	18409	8996	10630	10431	3170	5068	5440
9.75	20074	18130	18610	8934	10813	10579	3094	4962	5252
9.833	20217	18299	18743	8946	10636	10573	2956	4896	5215
9.917	20267	18467	18892	8831	10737	10496	2992	4938	5159
10	20395	18671	19082	8849	10555	10512	2961	4864	5110

## Sheet: Fig 2c
Figure 2c
Time (h)	Buffer			λ::dCas9			λ::dCas9rfp
0	0.03	0.018	0.02	0.029	0.021	0.019	0.029	0.02	0.018
0.083	0.03	0.019	0.02	0.03	0.022	0.018	0.029	0.02	0.018
0.167	0.035	0.02	0.021	0.034	0.024	0.02	0.034	0.021	0.019
0.25	0.038	0.021	0.022	0.037	0.024	0.021	0.036	0.022	0.02
0.333	0.042	0.022	0.024	0.039	0.026	0.022	0.039	0.023	0.022
0.417	0.046	0.024	0.026	0.042	0.027	0.024	0.042	0.024	0.023
0.5	0.05	0.026	0.028	0.045	0.029	0.026	0.045	0.026	0.025
0.583	0.055	0.028	0.03	0.049	0.031	0.029	0.048	0.028	0.028
0.667	0.06	0.03	0.033	0.053	0.033	0.032	0.053	0.03	0.03
0.75	0.067	0.033	0.037	0.058	0.035	0.035	0.057	0.032	0.033
0.833	0.073	0.036	0.04	0.064	0.038	0.038	0.062	0.034	0.036
0.917	0.08	0.039	0.044	0.07	0.04	0.042	0.068	0.037	0.039
1	0.088	0.043	0.048	0.076	0.044	0.045	0.074	0.04	0.043
1.083	0.096	0.047	0.053	0.082	0.047	0.049	0.08	0.043	0.046
1.167	0.106	0.052	0.058	0.088	0.051	0.054	0.086	0.047	0.051
1.25	0.116	0.057	0.063	0.093	0.056	0.059	0.091	0.051	0.055
1.333	0.128	0.061	0.069	0.09	0.06	0.065	0.089	0.055	0.061
1.417	0.142	0.067	0.074	0.088	0.065	0.071	0.086	0.06	0.066
1.5	0.157	0.072	0.08	0.086	0.07	0.077	0.084	0.065	0.072
1.583	0.171	0.079	0.087	0.085	0.074	0.084	0.083	0.069	0.078
1.667	0.175	0.087	0.097	0.085	0.078	0.091	0.083	0.072	0.082
1.75	0.175	0.097	0.106	0.086	0.081	0.094	0.084	0.076	0.086
1.833	0.178	0.106	0.115	0.087	0.085	0.097	0.084	0.08	0.089
1.917	0.183	0.116	0.126	0.088	0.086	0.1	0.085	0.081	0.092
2	0.19	0.128	0.137	0.089	0.088	0.101	0.087	0.083	0.093
2.083	0.198	0.141	0.149	0.091	0.09	0.103	0.088	0.084	0.094
2.167	0.207	0.155	0.167	0.093	0.091	0.105	0.09	0.086	0.096
2.25	0.216	0.164	0.176	0.095	0.093	0.107	0.093	0.088	0.098
2.333	0.226	0.168	0.176	0.097	0.094	0.109	0.095	0.089	0.1
2.417	0.237	0.167	0.176	0.1	0.095	0.111	0.097	0.091	0.103
2.5	0.248	0.167	0.178	0.101	0.096	0.113	0.099	0.091	0.104
2.583	0.259	0.169	0.181	0.102	0.097	0.114	0.101	0.092	0.107
2.667	0.271	0.172	0.186	0.104	0.098	0.115	0.102	0.093	0.108
2.75	0.283	0.177	0.19	0.105	0.098	0.115	0.103	0.094	0.108
2.833	0.293	0.182	0.196	0.107	0.097	0.115	0.105	0.095	0.108
2.917	0.302	0.188	0.204	0.108	0.096	0.114	0.105	0.095	0.109
3	0.31	0.195	0.212	0.107	0.097	0.113	0.106	0.095	0.109
3.083	0.319	0.202	0.223	0.106	0.097	0.113	0.105	0.095	0.109
3.167	0.327	0.211	0.233	0.103	0.097	0.111	0.103	0.095	0.108
3.25	0.335	0.219	0.243	0.1	0.097	0.109	0.102	0.096	0.106
3.333	0.342	0.228	0.253	0.099	0.097	0.106	0.1	0.096	0.104
3.417	0.351	0.236	0.264	0.098	0.096	0.102	0.099	0.096	0.101
3.5	0.358	0.245	0.275	0.097	0.095	0.1	0.098	0.095	0.098
3.583	0.367	0.253	0.283	0.097	0.094	0.099	0.097	0.094	0.097
3.667	0.374	0.26	0.291	0.096	0.091	0.098	0.096	0.093	0.096
3.75	0.382	0.266	0.299	0.096	0.089	0.097	0.096	0.091	0.095
3.833	0.39	0.271	0.306	0.096	0.086	0.097	0.095	0.088	0.095
3.917	0.399	0.276	0.314	0.096	0.084	0.096	0.095	0.087	0.095
4	0.407	0.281	0.321	0.095	0.083	0.096	0.095	0.085	0.094
4.083	0.416	0.285	0.328	0.096	0.082	0.095	0.095	0.084	0.094
4.167	0.424	0.289	0.335	0.096	0.082	0.095	0.096	0.083	0.094
4.25	0.433	0.293	0.342	0.096	0.082	0.094	0.096	0.083	0.093
4.333	0.442	0.297	0.35	0.096	0.082	0.094	0.096	0.082	0.094
4.417	0.454	0.301	0.357	0.097	0.081	0.094	0.097	0.082	0.094
4.5	0.466	0.303	0.365	0.097	0.082	0.094	0.097	0.082	0.094
4.583	0.477	0.307	0.372	0.098	0.082	0.094	0.098	0.082	0.094
4.667	0.485	0.31	0.38	0.099	0.082	0.094	0.098	0.083	0.094
4.75	0.494	0.313	0.388	0.1	0.083	0.094	0.099	0.083	0.094
4.833	0.503	0.317	0.396	0.101	0.083	0.095	0.1	0.084	0.095
4.917	0.51	0.32	0.403	0.102	0.084	0.095	0.101	0.084	0.095
5	0.518	0.323	0.411	0.103	0.084	0.096	0.102	0.085	0.095
5.083	0.525	0.327	0.419	0.104	0.085	0.097	0.103	0.085	0.096
5.167	0.532	0.33	0.428	0.105	0.085	0.098	0.104	0.087	0.097
5.25	0.54	0.334	0.437	0.106	0.086	0.099	0.105	0.087	0.098
5.333	0.548	0.338	0.448	0.108	0.087	0.099	0.106	0.088	0.099
5.417	0.556	0.342	0.458	0.109	0.088	0.101	0.107	0.088	0.1
5.5	0.564	0.348	0.466	0.111	0.089	0.102	0.108	0.089	0.1
5.583	0.574	0.354	0.475	0.112	0.09	0.103	0.11	0.09	0.101
5.667	0.583	0.359	0.483	0.113	0.091	0.104	0.111	0.091	0.102
5.75	0.593	0.363	0.49	0.114	0.092	0.105	0.112	0.092	0.103
5.833	0.602	0.365	0.498	0.115	0.093	0.106	0.113	0.093	0.104
5.917	0.611	0.37	0.505	0.117	0.094	0.107	0.114	0.093	0.105
6	0.618	0.373	0.512	0.118	0.095	0.108	0.114	0.094	0.106
6.083	0.625	0.377	0.519	0.119	0.095	0.109	0.115	0.094	0.106
6.167	0.631	0.381	0.526	0.12	0.097	0.11	0.116	0.095	0.107
6.25	0.636	0.384	0.533	0.121	0.098	0.111	0.117	0.096	0.108
6.333	0.642	0.387	0.541	0.122	0.099	0.112	0.118	0.097	0.109
6.417	0.648	0.392	0.549	0.123	0.1	0.114	0.119	0.098	0.11
6.5	0.653	0.395	0.557	0.124	0.1	0.115	0.12	0.099	0.111
6.583	0.658	0.4	0.566	0.125	0.101	0.115	0.122	0.099	0.111
6.667	0.663	0.404	0.574	0.127	0.102	0.116	0.123	0.1	0.112
6.75	0.667	0.409	0.583	0.128	0.103	0.118	0.123	0.101	0.113
6.833	0.672	0.414	0.591	0.129	0.104	0.118	0.125	0.102	0.114
6.917	0.676	0.419	0.599	0.131	0.105	0.12	0.126	0.102	0.115
7	0.681	0.422	0.605	0.132	0.106	0.121	0.127	0.103	0.116
7.083	0.686	0.427	0.611	0.133	0.107	0.122	0.128	0.104	0.117
7.167	0.69	0.43	0.616	0.134	0.108	0.124	0.13	0.105	0.118
7.25	0.693	0.433	0.621	0.135	0.109	0.125	0.13	0.105	0.119
7.333	0.698	0.435	0.626	0.137	0.11	0.126	0.132	0.106	0.12
7.417	0.702	0.437	0.631	0.139	0.111	0.127	0.133	0.107	0.121
7.5	0.705	0.439	0.636	0.14	0.112	0.129	0.134	0.108	0.122
7.583	0.709	0.442	0.641	0.142	0.113	0.13	0.136	0.109	0.124
7.667	0.713	0.445	0.645	0.143	0.114	0.131	0.137	0.11	0.125
7.75	0.716	0.448	0.649	0.145	0.115	0.132	0.139	0.111	0.126
7.833	0.718	0.449	0.653	0.147	0.116	0.134	0.14	0.112	0.127
7.917	0.721	0.45	0.658	0.148	0.117	0.135	0.142	0.112	0.128
8	0.724	0.449	0.662	0.15	0.118	0.137	0.143	0.113	0.13
8.083	0.727	0.451	0.666	0.152	0.119	0.138	0.145	0.114	0.131
8.167	0.729	0.452	0.67	0.154	0.12	0.14	0.147	0.115	0.133
8.25	0.732	0.454	0.674	0.156	0.121	0.142	0.148	0.116	0.135
8.333	0.734	0.457	0.678	0.158	0.122	0.144	0.15	0.117	0.136
8.417	0.736	0.459	0.681	0.161	0.123	0.146	0.152	0.118	0.138
8.5	0.737	0.46	0.684	0.163	0.125	0.147	0.154	0.119	0.14
8.583	0.739	0.461	0.689	0.166	0.125	0.149	0.156	0.12	0.142
8.667	0.741	0.463	0.692	0.168	0.126	0.151	0.158	0.121	0.144
8.75	0.743	0.465	0.695	0.171	0.127	0.154	0.161	0.123	0.146
8.833	0.744	0.465	0.699	0.173	0.129	0.156	0.163	0.124	0.148
8.917	0.745	0.468	0.702	0.176	0.13	0.159	0.165	0.125	0.15
9	0.747	0.47	0.704	0.179	0.132	0.161	0.168	0.126	0.153
9.083	0.748	0.474	0.708	0.182	0.133	0.164	0.171	0.128	0.156
9.167	0.749	0.469	0.711	0.185	0.134	0.166	0.173	0.129	0.158
9.25	0.75	0.47	0.713	0.187	0.136	0.169	0.175	0.13	0.161
9.333	0.752	0.472	0.717	0.191	0.137	0.173	0.178	0.132	0.164
9.417	0.752	0.475	0.719	0.193	0.138	0.175	0.181	0.134	0.167
9.5	0.753	0.475	0.721	0.196	0.14	0.178	0.183	0.135	0.17
9.583	0.754	0.478	0.724	0.201	0.142	0.181	0.186	0.137	0.173
9.667	0.755	0.476	0.726	0.204	0.144	0.184	0.189	0.139	0.176
9.75	0.755	0.479	0.728	0.209	0.145	0.187	0.192	0.141	0.18
9.833	0.756	0.479	0.729	0.213	0.147	0.191	0.195	0.143	0.183
9.917	0.756	0.481	0.732	0.218	0.149	0.194	0.199	0.145	0.186
10	0.756	0.482	0.733	0.223	0.151	0.198	0.202	0.146	0.19

## Sheet: Fig 2d
Figure 2d
Time (h)	non-lysogen			λ::dCas9 lysogen			λ::dCas9rfp lysogen
0	5284	24458	35795	6538	24777	29117	2061	8396	10367
0.083	6139	24170	35023	6925	24112	27844	3538	7957	10568
0.167	5255	22056	31850	5538	23007	26790	2591	7208	10277
0.25	5439	20523	30314	5653	21220	24500	2598	6713	9214
0.333	4941	18685	27530	5670	19420	20750	2231	5591	7182
0.417	4974	17188	25463	5120	17761	20008	1966	5723	7351
0.5	4746	16132	23368	4537	16274	18221	1727	5015	6242
0.583	4869	14762	21408	4534	15694	17142	1940	4571	6693
0.667	4311	13339	19612	4395	13946	15381	1462	4072	5755
0.75	4167	12536	18013	4175	13467	13616	1548	3800	4882
0.833	4043	11852	16020	3704	12145	13139	1250	3846	4716
0.917	4002	10834	14405	3573	10939	11549	1446	3367	4388
1	3716	10167	13435	3399	10099	10806	1195	3067	3916
1.083	3513	9400	12405	3117	9545	9899	1094	2898	3552
1.167	3340	8632	11470	3099	8460	9204	1290	2507	3213
1.25	3126	8012	10423	2889	8083	7801	1192	2546	2594
1.333	3042	7236	9547	2692	7441	7258	1153	2147	2665
1.417	2721	6591	8542	2588	6427	6492	993.6	1711	2336
1.5	2611	6331	8403	2528	6455	6096	1042	1978	2349
1.583	2417	5940	7617	2291	5777	5804	977.3	1803	2034
1.667	2333	5140	6897	2118	5100	5202	804.8	1482	1851
1.75	2316	4762	6196	2043	4732	4837	774.3	1521	1589
1.833	2381	4539	5748	2072	4459	4705	826.4	1369	1836
1.917	2474	4056	5377	2128	4054	4038	669.9	1227	1491
2	2556	3756	5055	2328	3861	3661	798.5	1131	1400
2.083	2532	3607	4649	2421	3679	3487	756.2	1049	1284
2.167	2520	3252	4236	2387	3174	3359	832	953.4	1116
2.25	2570	3199	4014	2450	3200	3048	871.1	1086	1224
2.333	2551	3135	3842	2391	3102	2951	864.1	1057	1249
2.417	2604	3294	3853	2520	3183	2728	881.1	1116	1169
2.5	2549	3270	3997	2533	3273	2861	976.1	1098	1297
2.583	2574	3341	4085	2587	3400	2887	927.7	1223	1348
2.667	2507	3457	4109	2451	3448	2930	934.5	1252	1367
2.75	2464	3488	4160	2435	3411	3119	916.2	1220	1489
2.833	2484	3444	4119	2458	3434	3109	965.8	1299	1329
2.917	2454	3463	4132	2470	3474	3229	938.5	1300	1457
3	2523	3462	4007	2557	3381	3232	1019	1268	1421
3.083	2486	3436	3937	2495	3320	3197	964.7	1179	1568
3.167	2449	3305	3965	2541	3251	3198	966.6	1165	1416
3.25	2531	3338	3859	2590	3333	3123	957.9	1271	1474
3.333	2535	3295	3712	2668	3164	3104	966.1	1163	1428
3.417	2642	3283	3719	2674	3217	3167	1009	1251	1497
3.5	2679	3239	3732	2859	3153	3023	1059	1261	1451
3.583	2801	3240	3626	2880	3175	3073	1135	1244	1459
3.667	2911	3139	3583	2984	3115	3076	1121	1274	1432
3.75	2954	3166	3552	3061	3098	3079	1145	1284	1439
3.833	2982	3169	3603	3156	3216	3016	1182	1328	1486
3.917	3120	3323	3598	3267	3245	3034	1241	1410	1477
4	3247	3247	3573	3419	3231	3058	1301	1364	1503
4.083	3321	3334	3635	3568	3338	3127	1338	1439	1586
4.167	3420	3415	3700	3579	3396	3180	1383	1467	1629
4.25	3518	3488	3725	3738	3439	3198	1439	1488	1625
4.333	3648	3586	3716	3858	3602	3260	1517	1605	1661
4.417	3738	3699	3894	4000	3643	3449	1572	1610	1789
4.5	3822	3721	3959	4103	3652	3512	1552	1695	1827
4.583	4003	3703	3944	4243	3809	3602	1630	1729	1820
4.667	4144	3869	4042	4411	3780	3694	1707	1751	1919
4.75	4349	3988	4144	4613	3945	3776	1798	1785	1910
4.833	4446	4022	4243	4764	3983	3955	1803	1861	1940
4.917	4664	4190	4235	4936	4190	4063	1924	1965	2056
5	4874	4262	4412	5098	4241	4208	1964	1988	2123
5.083	5110	4340	4425	5314	4329	4209	2045	2013	2143
5.167	5243	4396	4629	5575	4438	4429	2160	2124	2296
5.25	5448	4498	4583	5714	4612	4446	2166	2217	2270
5.333	5686	4626	4722	5849	4648	4635	2271	2222	2348
5.417	5864	4698	4819	6118	4782	4676	2354	2341	2415
5.5	5988	4798	4922	6317	4895	4886	2485	2380	2529
5.583	6247	5008	4985	6525	5156	5038	2583	2535	2508
5.667	6375	5015	5075	6658	5255	5148	2613	2536	2567
5.75	6566	5183	5187	6877	5398	5299	2707	2603	2722
5.833	6715	5164	5324	7110	5507	5453	2839	2640	2767
5.917	6969	5407	5501	7177	5701	5607	2851	2774	2823
6	7065	5588	5686	7529	5895	5824	2979	2828	2921
6.083	7352	5645	5787	7675	5972	6010	3082	2922	2955
6.167	7536	5838	5971	7885	6231	6182	3157	3000	3050
6.25	7739	6006	6069	7994	6353	6346	3244	3002	3164
6.333	8015	6150	6236	8235	6459	6594	3345	3149	3163
6.417	8373	6379	6393	8490	6680	6845	3424	3157	3291
6.5	8762	6471	6446	8797	6795	6863	3588	3342	3356
6.583	9139	6562	6625	9195	6991	7055	3616	3363	3384
6.667	9492	6815	6783	9452	7078	7335	3778	3437	3514
6.75	9945	6901	7015	9806	7346	7401	3929	3510	3606
6.833	10413	7019	7159	10235	7383	7709	4081	3554	3657
6.917	10827	7115	7262	10496	7579	7906	4228	3691	3708
7	11285	7269	7453	10968	7658	7991	4392	3728	3860
7.083	11755	7458	7631	11458	7906	8164	4582	3844	3912
7.167	12176	7577	7807	11955	8032	8399	4857	3896	3963
7.25	12603	7784	8029	12336	8162	8660	5020	3939	4054
7.333	12993	8010	8264	12670	8423	8786	5220	4055	4209
7.417	13421	8174	8493	13074	8593	8923	5513	4144	4237
7.5	13796	8402	8814	13495	8840	9117	5675	4168	4363
7.583	14203	8654	9109	13655	9088	9515	5970	4277	4516
7.667	14436	9002	9515	13992	9445	9762	6080	4415	4645
7.75	14832	9151	9871	14359	9647	10006	6287	4500	4843
7.833	15138	9469	10163	14774	9919	10323	6492	4649	4968
7.917	15469	9842	10524	15088	10313	10732	6693	4797	5101
8	15671	10021	10941	15330	10596	10919	6850	4954	5323
8.083	15987	10375	11302	15569	10780	11493	7017	5074	5467
8.167	16236	10704	11685	15777	11164	11619	7169	5191	5589
8.25	16432	11016	12055	16009	11522	12029	7258	5351	5791
8.333	16713	11274	12392	16299	11705	12379	7456	5502	6008
8.417	16898	11561	12737	16564	11993	12772	7533	5755	6155
8.5	17171	11863	13201	16806	12303	13104	7634	5836	6356
8.583	17321	12142	13512	16938	12532	13415	7819	5975	6449
8.667	17525	12392	13765	17295	12889	13826	7989	6202	6568
8.75	17717	12623	14150	17443	13218	14096	8024	6307	6759
8.833	17902	12927	14438	17678	13295	14333	8125	6428	6870
8.917	18059	13238	14696	17814	13610	14592	8307	6595	7058
9	18371	13443	14920	18092	13894	14874	8368	6757	7190
9.083	18504	13749	15150	18432	14206	15279	8494	6832	7306
9.167	18661	13919	15472	18513	14385	15390	8585	7062	7433
9.25	18816	14262	15661	18683	14685	15671	8696	7147	7551
9.333	19017	14465	15938	18907	14987	15978	8779	7282	7657
9.417	19190	14623	16141	19219	15126	16207	8878	7432	7740
9.5	19289	14941	16444	19232	15384	16398	8957	7584	7962
9.583	19445	15150	16561	19499	15681	16672	9010	7696	7986
9.667	19614	15429	16801	19588	15926	16885	9149	7819	8086
9.75	19712	15759	16993	19926	16068	17097	9256	7855	8191
9.833	19857	16115	17166	19865	16248	17386	9296	7970	8373
9.917	19951	16266	17318	20036	16444	17558	9418	8101	8433
10	20181	16331	17535	20363	16754	17726	9426	8169	8522

## Sheet: Fig 2e
Figure 2e
Time (h)	non-lysogen			λ::dCas9 lysogen			λ::dCas9rfp lysogen
0	0.034	0.022	0.021	0.027	0.022	0.016	0.022	0.022	0.018
0.083	0.035	0.023	0.021	0.027	0.022	0.016	0.022	0.023	0.019
0.167	0.04	0.024	0.022	0.031	0.024	0.017	0.026	0.025	0.02
0.25	0.044	0.025	0.023	0.034	0.025	0.018	0.028	0.026	0.021
0.333	0.048	0.027	0.025	0.037	0.027	0.019	0.031	0.029	0.023
0.417	0.052	0.029	0.027	0.04	0.029	0.021	0.035	0.031	0.025
0.5	0.057	0.032	0.029	0.045	0.032	0.023	0.038	0.033	0.027
0.583	0.062	0.035	0.032	0.049	0.034	0.025	0.042	0.036	0.029
0.667	0.068	0.038	0.035	0.054	0.037	0.027	0.046	0.04	0.032
0.75	0.075	0.041	0.038	0.059	0.041	0.03	0.051	0.043	0.035
0.833	0.081	0.045	0.043	0.067	0.045	0.032	0.056	0.048	0.039
0.917	0.087	0.049	0.047	0.073	0.049	0.036	0.062	0.052	0.043
1	0.096	0.054	0.051	0.08	0.054	0.039	0.068	0.057	0.048
1.083	0.105	0.059	0.056	0.087	0.059	0.043	0.074	0.062	0.053
1.167	0.114	0.064	0.062	0.096	0.065	0.047	0.081	0.067	0.059
1.25	0.125	0.07	0.067	0.105	0.07	0.053	0.088	0.073	0.064
1.333	0.137	0.076	0.073	0.115	0.076	0.058	0.095	0.079	0.07
1.417	0.15	0.082	0.079	0.127	0.083	0.064	0.104	0.085	0.075
1.5	0.164	0.088	0.085	0.139	0.09	0.069	0.114	0.093	0.081
1.583	0.178	0.095	0.092	0.153	0.098	0.074	0.125	0.101	0.088
1.667	0.191	0.105	0.102	0.168	0.109	0.081	0.138	0.112	0.097
1.75	0.198	0.116	0.113	0.178	0.119	0.09	0.151	0.121	0.108
1.833	0.199	0.125	0.122	0.184	0.129	0.1	0.164	0.132	0.117
1.917	0.2	0.136	0.133	0.183	0.14	0.109	0.174	0.143	0.128
2	0.204	0.147	0.143	0.183	0.151	0.119	0.18	0.154	0.138
2.083	0.208	0.159	0.154	0.185	0.163	0.129	0.182	0.168	0.15
2.167	0.214	0.174	0.169	0.189	0.179	0.14	0.183	0.175	0.164
2.25	0.222	0.184	0.184	0.194	0.188	0.151	0.185	0.179	0.171
2.333	0.231	0.188	0.191	0.2	0.192	0.167	0.189	0.183	0.176
2.417	0.241	0.19	0.192	0.208	0.194	0.176	0.195	0.183	0.179
2.5	0.252	0.19	0.193	0.217	0.193	0.18	0.202	0.183	0.18
2.583	0.263	0.191	0.193	0.226	0.195	0.181	0.21	0.185	0.18
2.667	0.274	0.193	0.194	0.235	0.197	0.181	0.219	0.188	0.182
2.75	0.285	0.197	0.196	0.244	0.201	0.18	0.229	0.193	0.184
2.833	0.297	0.201	0.201	0.252	0.206	0.182	0.239	0.199	0.189
2.917	0.308	0.207	0.208	0.261	0.212	0.186	0.249	0.205	0.194
3	0.317	0.214	0.215	0.269	0.22	0.19	0.259	0.212	0.2
3.083	0.326	0.222	0.224	0.276	0.228	0.196	0.269	0.22	0.207
3.167	0.336	0.23	0.233	0.283	0.238	0.203	0.279	0.228	0.215
3.25	0.346	0.239	0.243	0.289	0.247	0.211	0.289	0.235	0.223
3.333	0.355	0.247	0.252	0.295	0.256	0.219	0.3	0.244	0.231
3.417	0.364	0.256	0.262	0.299	0.265	0.227	0.308	0.252	0.239
3.5	0.372	0.266	0.272	0.303	0.274	0.235	0.316	0.26	0.248
3.583	0.381	0.274	0.281	0.308	0.282	0.243	0.325	0.267	0.255
3.667	0.389	0.283	0.292	0.314	0.291	0.251	0.332	0.275	0.262
3.75	0.398	0.291	0.3	0.318	0.299	0.258	0.34	0.282	0.27
3.833	0.406	0.298	0.308	0.322	0.306	0.265	0.347	0.288	0.278
3.917	0.414	0.305	0.316	0.327	0.313	0.272	0.355	0.294	0.284
4	0.423	0.312	0.324	0.332	0.318	0.277	0.363	0.3	0.29
4.083	0.431	0.317	0.331	0.338	0.324	0.282	0.371	0.304	0.295
4.167	0.441	0.322	0.339	0.343	0.329	0.287	0.379	0.309	0.301
4.25	0.449	0.327	0.345	0.349	0.335	0.291	0.386	0.313	0.305
4.333	0.458	0.331	0.353	0.353	0.34	0.296	0.394	0.317	0.31
4.417	0.467	0.335	0.36	0.358	0.347	0.3	0.403	0.322	0.315
4.5	0.478	0.341	0.367	0.365	0.351	0.304	0.412	0.326	0.32
4.583	0.489	0.347	0.374	0.37	0.356	0.309	0.42	0.329	0.323
4.667	0.498	0.352	0.381	0.374	0.361	0.313	0.428	0.332	0.328
4.75	0.508	0.357	0.388	0.38	0.366	0.317	0.437	0.335	0.332
4.833	0.517	0.362	0.396	0.384	0.37	0.321	0.446	0.338	0.335
4.917	0.526	0.366	0.402	0.39	0.373	0.324	0.456	0.34	0.339
5	0.535	0.372	0.409	0.394	0.378	0.327	0.466	0.343	0.343
5.083	0.543	0.378	0.417	0.4	0.382	0.331	0.475	0.347	0.347
5.167	0.552	0.383	0.424	0.402	0.387	0.335	0.484	0.35	0.35
5.25	0.56	0.389	0.432	0.406	0.389	0.338	0.494	0.352	0.353
5.333	0.568	0.395	0.439	0.411	0.393	0.342	0.502	0.355	0.356
5.417	0.576	0.401	0.447	0.412	0.397	0.346	0.51	0.357	0.359
5.5	0.584	0.407	0.455	0.417	0.399	0.347	0.519	0.36	0.362
5.583	0.592	0.414	0.464	0.42	0.404	0.353	0.527	0.362	0.366
5.667	0.601	0.42	0.472	0.423	0.408	0.356	0.535	0.365	0.37
5.75	0.609	0.426	0.481	0.426	0.413	0.361	0.542	0.368	0.373
5.833	0.618	0.433	0.489	0.429	0.413	0.364	0.549	0.374	0.377
5.917	0.627	0.437	0.496	0.432	0.415	0.369	0.556	0.377	0.382
6	0.637	0.445	0.504	0.435	0.42	0.371	0.564	0.378	0.387
6.083	0.647	0.455	0.512	0.44	0.422	0.373	0.573	0.382	0.395
6.167	0.657	0.458	0.519	0.444	0.427	0.377	0.58	0.386	0.399
6.25	0.666	0.46	0.526	0.45	0.429	0.379	0.588	0.386	0.404
6.333	0.674	0.463	0.533	0.454	0.434	0.382	0.597	0.39	0.406
6.417	0.681	0.467	0.54	0.457	0.437	0.384	0.605	0.393	0.409
6.5	0.687	0.473	0.547	0.459	0.441	0.388	0.613	0.395	0.411
6.583	0.694	0.479	0.553	0.463	0.445	0.39	0.622	0.397	0.416
6.667	0.699	0.482	0.561	0.465	0.447	0.392	0.629	0.399	0.42
6.75	0.704	0.485	0.569	0.468	0.45	0.395	0.636	0.402	0.424
6.833	0.709	0.492	0.576	0.468	0.454	0.397	0.641	0.404	0.429
6.917	0.715	0.497	0.584	0.471	0.458	0.4	0.646	0.406	0.434
7	0.719	0.504	0.593	0.469	0.463	0.403	0.651	0.41	0.438
7.083	0.725	0.511	0.601	0.47	0.468	0.407	0.656	0.412	0.443
7.167	0.729	0.517	0.609	0.471	0.471	0.411	0.66	0.416	0.45
7.25	0.733	0.521	0.617	0.466	0.476	0.414	0.663	0.42	0.454
7.333	0.738	0.528	0.625	0.468	0.479	0.419	0.668	0.424	0.459
7.417	0.742	0.533	0.633	0.47	0.479	0.422	0.671	0.429	0.463
7.5	0.746	0.538	0.64	0.47	0.483	0.426	0.674	0.432	0.467
7.583	0.75	0.542	0.646	0.472	0.483	0.429	0.678	0.435	0.469
7.667	0.754	0.547	0.651	0.477	0.486	0.432	0.681	0.438	0.472
7.75	0.758	0.55	0.656	0.472	0.491	0.434	0.685	0.441	0.475
7.833	0.761	0.554	0.661	0.473	0.493	0.435	0.687	0.444	0.477
7.917	0.764	0.557	0.665	0.474	0.495	0.437	0.69	0.445	0.478
8	0.767	0.561	0.67	0.475	0.5	0.439	0.692	0.448	0.481
8.083	0.77	0.565	0.675	0.476	0.503	0.439	0.695	0.449	0.482
8.167	0.773	0.565	0.679	0.475	0.505	0.44	0.697	0.451	0.483
8.25	0.775	0.569	0.683	0.476	0.509	0.441	0.7	0.452	0.485
8.333	0.777	0.573	0.688	0.476	0.512	0.441	0.702	0.454	0.484
8.417	0.779	0.578	0.691	0.476	0.514	0.442	0.704	0.455	0.485
8.5	0.781	0.582	0.695	0.475	0.516	0.442	0.705	0.456	0.485
8.583	0.782	0.586	0.699	0.479	0.519	0.443	0.707	0.457	0.486
8.667	0.784	0.589	0.703	0.475	0.52	0.443	0.708	0.457	0.487
8.75	0.786	0.59	0.706	0.475	0.522	0.444	0.71	0.459	0.487
8.833	0.786	0.592	0.71	0.474	0.524	0.445	0.711	0.459	0.487
8.917	0.787	0.597	0.713	0.475	0.526	0.447	0.712	0.46	0.488
9	0.788	0.599	0.716	0.473	0.526	0.446	0.713	0.46	0.486
9.083	0.789	0.598	0.72	0.473	0.527	0.446	0.714	0.461	0.488
9.167	0.789	0.602	0.722	0.473	0.528	0.447	0.715	0.461	0.488
9.25	0.79	0.604	0.725	0.472	0.529	0.447	0.716	0.461	0.487
9.333	0.79	0.603	0.728	0.471	0.531	0.447	0.717	0.461	0.488
9.417	0.79	0.604	0.731	0.471	0.533	0.447	0.717	0.462	0.488
9.5	0.791	0.606	0.732	0.472	0.533	0.447	0.717	0.46	0.488
9.583	0.791	0.604	0.735	0.473	0.533	0.447	0.717	0.461	0.488
9.667	0.791	0.603	0.737	0.473	0.537	0.445	0.718	0.461	0.488
9.75	0.791	0.602	0.739	0.471	0.537	0.446	0.718	0.461	0.488
9.833	0.791	0.595	0.741	0.473	0.538	0.445	0.718	0.46	0.486
9.917	0.79	0.595	0.742	0.471	0.538	0.446	0.718	0.461	0.486
10	0.79	0.597	0.744	0.472	0.54	0.446	0.717	0.46	0.486

## Sheet: Fig 3b
Figure 3b
Time (d)	Buffer					λ::dCas9					λ::dCas9rfp
0	0	0	0	0	0	0	0	0	0	0	0	0	0	0	0
1	0	0	0	0	0	8720000000	7860000000	840000000	530000000	392000000	2440000000	7900000000	4860000000	1920000000	5780000000
3	0	0	0	0	0	320000000	100000000	1300000000	500000000	5000000000	1560000000	2020000000	46000000	640000000	70000000
6	0	0	0	0	0	13400000	2600000	38000000	6000000	126000	46000	520000000	280000	5400000	38000000

## Sheet: Fig 3c
Figure 3c
Time (d)	Buffer					λ::dCas9					λ::dCas9rfp
0	51400000	23200000	28600000	16000000	40200000	44800000	122000000	20400000	3.65714e+07	124000000	25200000	15000000	12800000	18200000	2400000
1	38000000	30000000	32000000	28000000	28000000	74000000	132000000	40000000	66000000	38000000	32000000	20000000	43600000	44000000	50800000
3	18000000	80000000	46000000	68000000	242000000	134000000	244000000	198000000	224000000	336000000	17400000	9800000	48000000	18000000	16000000
6	15200000	40800000	21200000	24000000	172000000	20000000	14000000	194000000	476000000	24000000	2800000	11200000	34600000	22000000	26000000

## Sheet: Fig 3d
Figure 3d
Time (d)	Buffer					λ::dCas9					λ::dCas9rfp
0	0	0	0	0	0	0	0	0	0	0	0	0	0	0	0
1	0	0	0	0	0	57.8	20.5	78	43.6	2	64.4	38.4	20.2	58.2	29.5
3	0	0	0	0	0	64.2	34.4	69.7	35.7	24.4	5.7	42.9	18.8	20	60
6	0	0	0	0	0	50	14.3	73.2	10.1	25	27.9	44.6	38.2	39.1	36

## Sheet: Fig 3f
Figure 3f
Controls
λ::dCas9	0.2951
λ::dCas9rfp	0.07622
Time (d)	λ::dCas9					λ::dCas9rfp
1	0.2939	0.2927	0.2941	0.2926	0.2959	0.0811	0.1101	0.1006	0.0921	0.0979
3	0.2079	0.232	0.2506	0.2124	0.2435	0.0752	0.0756	0.0926	0.0485	0.0888
6	0.1585	0.1674	0.1852	0.1875	0.1505	0.0335	0.0562	0.0607	0.0258	0.0613

## Sheet: Fig 4c
Figure 4c
0-BL	1-BL	2-BL	2.5-BL	5-BL	5.5-BL	10-BL	10.5-BL	15-BL	15.5-BL
0.182	0.403	0.453	0.592	0.738	0.687	0.695	0.945	1.04	0.97
0.158	0.404	0.567	0.412	0.517	0.651	0.724	0.722	1.01	1.01
0.19	0.41	0.473	0.467	0.54	0.726	0.715	0.772	0.95	1.03
0.206	0.474	0.449	0.483	0.607		0.782	0.89	1.03	1.14
0.148	0.567			0.648		0.8	0.889	1.1	0.99
0.15	0.448			0.667		0.821	0.842
0.258	0.467			0.642		0.815
0.141	0.505
0.124

## Sheet: Fig 5b
Figure 5b
Concentration of fecal phage (pfu/g stool)
Time (d)	Free phage					Encapsulated phage in uncoated beads						Coated beads with free phage			Encapsulated phage in LbL-coated beads
0	0	0	0	0	0	0	0	0	0	0	0	0	0	0	0	0	0	0	0	0
1	0	0	0	0	0	0	0	0	0	0	0	0	0	0	0	0	2790000000	0	7190000000	382000
2	0	0	0	0	0	0	0	0	0	0	0	0	0	0	883000000	1340000000	3030000	418000000	194000000	1020000000
3	0	0	0	0	0	0	0	0	0	0	0	0	0	0	4230000	976000	43300	220000000	5760000	81900
Concentration of fecal lysogens (cfu/g stool)
Time (d)	Free phage					Encapsulated phage in uncoated beads						Coated beads with free phage			Encapsulated phage in LbL-coated beads
0	0	0	0	0	0	0	0	0	0	0	0	0	0	0	0	0	0	0	0	0
1	0	0	0	0	0	0	0	0	0	0	0	0	0	0	0	0	57900	0	102000	560
2	0	0	0	0	0	0	0	0	0	0	0	0	0	0	26100	21800	234000	12400	4260000	123000
3	0	0	0	0	0	0	0	0	0	0	0	0	0	0	80000	15300	56000	38500	1480000	39800

[truncated: 24 more sheets: Fig 6b, Fig 6c, Fig 6d, Fig 6e, Suppl Fig 1b, Suppl Fig 1c, Suppl Fig 2, Suppl Fig 3, Suppl Fig 4a-c, Suppl Fig 4d, Suppl Fig 5, Suppl Fig 6, Suppl Fig 7, Suppl Fig 8, Suppl Fig 9, Suppl Fig 10a, Suppl Fig 10b, Suppl Fig 10c, Suppl Fig 11, Suppl Fig 12 …]
